# Supplementary material for: A Simple Vortex-Based Method for the Generation of High-Throughput Spherical Micro- and Nanohydrogels
Source: Int J Mol Sci. 2025 Jun 30;26(13):6300. doi: 10.3390/ijms26136300 (PMC12250470; doi:10.3390/ijms26136300)
Supplement: Supplementary file 1 [file ijms-26-06300-s001.zip]

Archive with 1 entries (1 files):
- ijms-3693701 supplementary.pdf
